# Supplementary material for: Global Trends in Phytohormone Research: Google Trends Analysis Revealed African Countries Have Higher Demand for Phytohormone Information
Source: Plants (Basel). 2020 Sep 22;9(9):1248. doi: 10.3390/plants9091248 (PMC7570059; doi:10.3390/plants9091248)
Supplement: Supplementary file 1 [file plants-09-01248-s001.zip]

Archive with 15 entries (15 files):
- Supplementary Materials/Supplementary Data 1.txt
- Supplementary Materials/Supplementary Figure 1.pptx
- Supplementary Materials/Supplementary Figure 2.png
- Supplementary Materials/Supplementary Figure 3.pptx
- Supplementary Materials/Supplementary File 1.csv
- Supplementary Materials/Supplementary File 10.xls
- Supplementary Materials/Supplementary File 11.txt
- Supplementary Materials/Supplementary File 2.csv
- Supplementary Materials/Supplementary File 3.csv
- Supplementary Materials/Supplementary File 4.csv
- Supplementary Materials/Supplementary File 5.csv
- Supplementary Materials/Supplementary File 6.csv
- Supplementary Materials/Supplementary File 7.csv
- Supplementary Materials/Supplementary File 8.csv
- Supplementary Materials/Supplementary File 9.csv
