# Supplementary material for: Global Trends in Phytohormone Research: Google Trends Analysis Revealed African Countries Have Higher Demand for Phytohormone Information
Source: Plants (Basel). 2020 Sep 22;9(9):1248. doi: 10.3390/plants9091248 (PMC7570059; doi:10.3390/plants9091248)
Supplement: Supplementary file 1 [file plants-09-01248-s001.zip › Supplementary Materials/Supplementary Data 1.txt]

Supplementary Data 1
Variance and Eigenvalue of nine phytohormones plotted in the PCA plot.

PC	Eigenvalue	% variance
1	1150.68		35.238
2	659.129		20.185
3	418.674		12.821
4	289.422		8.8632
5	242.124		7.4147
6	187.553		5.7436
7	137.868		4.222
8	98.2968		3.0102
9	81.6862		2.5015
