# Supplementary material for: Global Trends in Phytohormone Research: Google Trends Analysis Revealed African Countries Have Higher Demand for Phytohormone Information
Source: Plants (Basel). 2020 Sep 22;9(9):1248. doi: 10.3390/plants9091248 (PMC7570059; doi:10.3390/plants9091248)
Supplement: Supplementary file 1 [file plants-09-01248-s001.zip › Supplementary Materials/Supplementary File 1.csv]

Country	Abscisic acid: (1/1/04 - 10/20/19)
India	100
Philippines	78
Australia	53
Canada	45
Thailand	44
United States	41
United Kingdom	29
Belize
Papua New Guinea
Grenada
Zimbabwe
Djibouti
St. Lucia
Bhutan
Zambia
Liberia
Ethiopia
Cayman Islands
Curaçao
China
Afghanistan
Nigeria
Fiji
Malawi
Tanzania
Pakistan
Guyana
Kenya
South Korea
Nepal
Botswana
Cuba
Brunei
Guam
Sri Lanka
Barbados
Rwanda
Jamaica
Trinidad & Tobago
Mauritius
South Africa
New Zealand
Namibia
Haiti
Ghana
Bahamas
Malaysia
Myanmar (Burma)
Taiwan
Bangladesh
Guadeloupe
Uganda
Iran
Macao
Sudan
Singapore
Iraq
Laos
Israel
Hong Kong
Bahrain
Mongolia
Cameroon
Czechia
St. Helena
Lebanon
Kosovo
Jordan
Estonia
Ireland
Egypt
Belgium
Albania
Malta
Oman
Syria
Portugal
United Arab Emirates
Côte d’Ivoire
Slovenia
Libya
Palestine
Luxembourg
Switzerland
Kuwait
Cambodia
Chile
Sweden
North Macedonia
Uzbekistan
Netherlands
Bolivia
Saudi Arabia
Qatar
Vietnam
Greece
Japan
Hungary
Germany
Puerto Rico
Austria
Cyprus
Latvia
Lithuania
Moldova
Serbia
Bosnia & Herzegovina
Spain
Belarus
Paraguay
Georgia
Dominican Republic
Poland
Bulgaria
Panama
Mexico
Denmark
Uruguay
Croatia
Slovakia
Italy
Finland
Azerbaijan
Norway
Indonesia
Costa Rica
Tunisia
Argentina
France
Turkey
Brazil
Kazakhstan
Guatemala
Colombia
Romania
Morocco
Russia
Algeria
Venezuela
Ecuador
Ukraine
Peru
Aruba
Angola
Anguilla
Åland Islands
Andorra
Armenia
American Samoa
Antarctica
French Southern Territories
Antigua & Barbuda
Burundi
Benin
Caribbean Netherlands
Burkina Faso
St. Barthélemy
Bermuda
Bouvet Island
Central African Republic
Cocos (Keeling) Islands
Congo - Kinshasa
Congo - Brazzaville
Cook Islands
Comoros
Cape Verde
Christmas Island
Dominica
Eritrea
Western Sahara
Falkland Islands (Islas Malvinas)
Faroe Islands
Micronesia
Gabon
Guernsey
Gibraltar
Guinea
Gambia
Guinea-Bissau
Equatorial Guinea
Greenland
French Guiana
Heard & McDonald Islands
Honduras
Isle of Man
British Indian Ocean Territory
Iceland
Jersey
Kyrgyzstan
Kiribati
St. Kitts & Nevis
Liechtenstein
Lesotho
St. Martin
Monaco
Madagascar
Maldives
Marshall Islands
Mali
Montenegro
Northern Mariana Islands
Mozambique
Mauritania
Montserrat
Martinique
Mayotte
New Caledonia
Niger
Norfolk Island
Nicaragua
Niue
Nauru
Pitcairn Islands
Palau
North Korea
French Polynesia
Réunion
Senegal
South Georgia & South Sandwich Islands
Svalbard & Jan Mayen
Solomon Islands
Sierra Leone
El Salvador
San Marino
Somalia
St. Pierre & Miquelon
South Sudan
São Tomé & Príncipe
Suriname
Eswatini
Sint Maarten
Seychelles
Turks & Caicos Islands
Chad
Togo
Tajikistan
Tokelau
Turkmenistan
Timor-Leste
Tonga
Tuvalu
U.S. Outlying Islands
Vatican City
St. Vincent & Grenadines
British Virgin Islands
U.S. Virgin Islands
Vanuatu
Wallis & Futuna
Samoa
Yemen
