# Supplementary material for: Global Trends in Phytohormone Research: Google Trends Analysis Revealed African Countries Have Higher Demand for Phytohormone Information
Source: Plants (Basel). 2020 Sep 22;9(9):1248. doi: 10.3390/plants9091248 (PMC7570059; doi:10.3390/plants9091248)
Supplement: Supplementary file 1 [file plants-09-01248-s001.zip › Supplementary Materials/Supplementary File 10.xls]

## Sheet: Abscisic acid
Month	Abscisic acid	Auxin	Brassino steroid	Cytokinin	Ethylene	Gibberellin	Jasmonic Acid	Salicylic acid	Strigolactone
2004-01	79	31	0	89	96	58	43	38	0
2004-02	46	59	41	67	97	55	71	50	0
2004-03	86	52	51	45	99	92	88	55	0
2004-04	100	60	80	100	100	100	82	53	100
2004-05	86	49	69	47	96	82	55	48	0
2004-06	29	38	34	65	76	59	39	41	0
2004-07	35	33	36	27	93	24	49	40	0
2004-08	28	29	100	17	85	53	53	37	0
2004-09	26	50	31	27	91	36	42	52	0
2004-10	30	100	31	51	83	37	32	53	0
2004-11	53	76	32	43	93	21	32	51	0
2004-12	41	52	44	37	81	46	100	42	0
2005-01	32	45	64	51	81	40	44	40	0
2005-02	53	48	27	41	89	29	74	55	0
2005-03	56	48	23	40	84	51	39	50	0
2005-04	67	58	25	41	85	30	40	54	0
2005-05	58	59	44	50	76	52	38	45	0
2005-06	35	52	22	42	76	36	56	39	56
2005-07	28	27	23	46	65	39	21	41	0
2005-08	34	27	44	28	72	35	30	37	55
2005-09	47	42	40	42	77	50	27	47	0
2005-10	47	47	0	47	81	49	13	46	0
2005-11	39	42	19	39	75	39	34	45	47
2005-12	38	40	18	44	68	36	17	36	0
2006-01	40	39	16	40	71	40	18	37	40
2006-02	46	49	0	35	75	20	57	46	42
2006-03	51	39	14	41	78	48	44	49	0
2006-04	47	49	31	40	72	65	21	50	0
2006-05	27	42	35	40	65	22	29	42	0
2006-06	25	30	30	43	59	31	30	37	0
2006-07	18	17	15	26	53	23	20	37	0
2006-08	27	29	20	24	52	18	9	39	0
2006-09	29	29	26	20	64	24	40	43	0
2006-10	30	30	24	24	60	33	11	47	30
2006-11	32	33	29	40	60	52	37	39	0
2006-12	23	25	12	22	50	30	16	28	0
2007-01	36	31	16	32	57	11	19	36	0
2007-02	15	27	22	40	58	30	11	43	0
2007-03	41	34	14	39	59	29	20	37	24
2007-04	26	40	25	40	59	45	11	37	25
2007-05	28	41	17	36	56	39	14	38	0
2007-06	40	27	18	36	51	24	21	33	34
2007-07	15	23	9	24	46	25	24	39	22
2007-08	19	23	17	23	49	21	25	32	0
2007-09	21	33	8	29	53	20	24	43	0
2007-10	17	35	11	25	62	18	15	42	0
2007-11	32	45	21	23	57	26	35	39	0
2007-12	26	26	27	32	48	28	23	30	19
2008-01	26	26	17	23	54	19	17	32	0
2008-02	35	41	10	25	62	22	16	42	17
2008-03	48	38	6	28	57	35	19	38	32
2008-04	43	38	13	48	55	38	22	39	24
2008-05	29	32	31	33	50	33	25	34	16
2008-06	20	24	16	33	47	19	17	30	16
2008-07	25	24	12	30	50	16	11	30	21
2008-08	14	18	19	21	45	21	11	35	21
2008-09	21	27	17	24	52	22	20	47	29
2008-10	29	29	26	22	56	27	22	44	26
2008-11	25	41	8	34	49	26	21	38	14
2008-12	24	28	17	23	43	18	15	32	18
2009-01	19	23	17	22	45	14	18	35	17
2009-02	31	32	10	30	56	24	20	45	20
2009-03	39	40	32	34	51	42	19	45	17
2009-04	36	36	15	31	52	58	17	43	16
2009-05	24	35	16	25	42	56	14	41	17
2009-06	26	25	18	20	43	19	17	36	30
2009-07	18	23	11	24	44	12	10	39	11
2009-08	20	16	5	23	39	15	25	39	17
2009-09	18	25	6	22	45	17	10	45	11
2009-10	26	28	18	23	50	20	16	47	20
2009-11	34	29	18	28	48	19	11	43	30
2009-12	25	24	12	22	40	19	16	34	17
2010-01	24	25	9	19	41	22	13	40	18
2010-02	34	33	19	27	51	23	12	44	10
2010-03	33	37	17	29	52	30	20	51	23
2010-04	32	37	11	32	49	26	11	42	28
2010-05	27	33	13	26	44	21	15	40	15
2010-06	23	26	13	20	42	16	16	37	23
2010-07	21	23	14	23	37	16	13	37	35
2010-08	21	21	12	19	36	10	14	39	28
2010-09	25	22	10	23	43	16	8	47	16
2010-10	23	27	11	18	44	16	17	45	15
2010-11	23	31	7	29	45	15	16	40	8
2010-12	37	28	14	19	36	20	11	38	18
2011-01	18	24	7	21	40	16	15	39	16
2011-02	34	32	17	21	47	18	14	47	29
2011-03	34	37	12	27	46	22	22	44	9
2011-04	36	39	17	23	44	25	20	46	21
2011-05	27	37	16	25	39	20	14	44	16
2011-06	21	27	24	24	38	16	12	42	18
2011-07	14	21	11	18	35	14	10	39	18
2011-08	20	24	14	17	34	12	8	40	13
2011-09	19	27	11	21	41	11	13	50	25
2011-10	24	30	29	15	44	16	17	48	19
2011-11	29	36	18	29	48	18	15	46	18
2011-12	24	25	8	23	34	19	19	36	29
2012-01	17	31	14	16	38	15	11	41	21
2012-02	27	31	11	23	46	22	19	49	26
2012-03	31	37	12	26	43	21	16	49	10
2012-04	33	38	14	30	43	26	18	51	18
2012-05	30	34	13	26	39	19	17	47	14
2012-06	21	25	15	16	35	18	15	45	19
2012-07	22	22	10	22	34	12	14	48	8
2012-08	19	19	13	12	33	12	10	46	9
2012-09	23	25	7	19	40	13	15	52	15
2012-10	23	30	19	19	45	17	14	53	36
2012-11	21	34	13	25	40	19	20	49	14
2012-12	16	28	10	17	33	14	9	40	14
2013-01	25	27	14	17	36	14	14	48	17
2013-02	24	31	14	24	44	15	13	52	20
2013-03	25	34	12	19	39	19	19	52	17
2013-04	30	39	14	26	44	20	17	53	27
2013-05	27	32	14	24	38	17	15	49	8
2013-06	17	25	11	20	33	13	13	49	14
2013-07	20	19	13	13	32	12	9	51	32
2013-08	14	18	7	14	29	10	10	51	12
2013-09	15	21	14	20	39	13	13	55	16
2013-10	22	28	15	18	43	16	14	55	18
2013-11	26	32	12	23	40	19	13	52	29
2013-12	17	24	7	18	34	15	14	43	33
2014-01	18	26	14	17	36	12	11	46	24
2014-02	26	28	14	24	43	14	18	55	21
2014-03	23	36	11	23	40	17	15	56	26
2014-04	26	36	13	27	41	19	15	56	29
2014-05	29	31	13	23	36	16	14	52	29
2014-06	15	23	15	21	32	11	9	48	21
2014-07	15	19	12	15	30	13	8	51	20
2014-08	18	19	6	15	30	13	8	53	18
2014-09	19	27	6	18	39	12	13	57	10
2014-10	23	28	11	16	41	15	12	55	28
2014-11	25	31	13	21	39	20	9	53	25
2014-12	19	26	10	19	34	14	10	42	14
2015-01	16	25	14	19	35	17	13	47	33
2015-02	23	29	5	21	43	17	18	53	14
2015-03	28	34	10	23	39	17	16	58	23
2015-04	30	37	9	30	42	17	11	54	25
2015-05	24	30	10	21	34	16	13	51	19
2015-06	16	21	8	19	32	13	14	49	21
2015-07	14	18	12	16	30	9	10	51	8
2015-08	13	19	4	16	28	11	13	51	15
2015-09	15	22	9	18	36	11	10	54	14
2015-10	22	27	8	20	39	15	13	56	20
2015-11	20	30	8	23	38	17	12	52	21
2015-12	26	23	8	21	32	14	12	48	21
2016-01	17	25	13	18	34	16	10	50	22
2016-02	19	32	8	30	44	18	12	54	21
2016-03	24	38	10	28	39	15	16	57	23
2016-04	29	42	13	31	41	18	18	55	23
2016-05	21	35	10	27	36	20	15	52	22
2016-06	14	23	12	19	32	10	12	49	22
2016-07	13	18	4	16	27	10	10	50	18
2016-08	17	19	8	15	28	10	10	50	19
2016-09	18	23	7	22	34	13	8	55	19
2016-10	21	25	2	23	37	15	14	55	17
2016-11	20	29	9	23	39	16	11	55	31
2016-12	22	29	12	21	33	15	15	48	28
2017-01	18	25	12	22	34	15	13	53	12
2017-02	24	33	11	27	45	17	15	62	21
2017-03	32	38	16	31	42	23	16	63	24
2017-04	26	40	6	31	41	17	12	61	24
2017-05	24	36	12	27	35	17	14	57	19
2017-06	15	22	9	15	29	13	8	57	8
2017-07	15	18	6	17	29	11	13	57	11
2017-08	17	19	12	17	29	12	9	62	16
2017-09	20	23	6	25	36	13	10	67	12
2017-10	23	28	8	24	39	16	14	69	13
2017-11	27	31	8	24	42	19	12	74	21
2017-12	20	25	7	25	34	12	12	61	13
2018-01	23	27	11	26	36	14	10	68	16
2018-02	26	34	6	25	40	17	13	79	19
2018-03	25	34	6	33	38	21	10	78	5
2018-04	31	39	7	34	41	20	11	79	25
2018-05	27	35	13	29	37	20	15	74	17
2018-06	15	24	11	21	30	15	9	74	13
2018-07	16	21	7	20	28	9	8	75	10
2018-08	20	22	5	23	31	13	6	77	12
2018-09	24	26	8	23	36	16	12	80	8
2018-10	29	28	10	30	41	17	14	80	9
2018-11	24	27	12	25	38	18	11	76	14
2018-12	23	29	8	31	34	18	12	72	17
2019-01	25	28	8	28	36	15	10	82	19
2019-02	34	33	8	31	42	25	7	88	16
2019-03	29	37	6	34	40	24	12	87	19
2019-04	28	37	8	32	40	21	10	87	17
2019-05	25	33	7	30	35	19	9	84	17
2019-06	20	24	9	22	33	13	7	89	19
2019-07	16	22	6	23	30	16	7	96	10
2019-08	20	24	7	24	32	14	7	100	9
2019-09	25	27	10	29	38	18	9	100	11
2019-10	26	26	8	30	38	15	9	100	10
