# Supplementary material for: Global Trends in Phytohormone Research: Google Trends Analysis Revealed African Countries Have Higher Demand for Phytohormone Information
Source: Plants (Basel). 2020 Sep 22;9(9):1248. doi: 10.3390/plants9091248 (PMC7570059; doi:10.3390/plants9091248)
Supplement: Supplementary file 1 [file plants-09-01248-s001.zip › Supplementary Materials/Supplementary File 11.txt]

Supplementary File 11. Venn diagram result of the Google trend phytohormone analysis.

[Auxin]: Zambia,Ethiopia,Tanzania
[Cytokinin]: Mauritius
[Salicylic acid]: Trinidad & Tobago,Ghana,Jordan,Iraq
[Ethylene]: Qatar,Kuwait,Algeria,Portugal,Colombia,Chile,Argentina,Ukraine
[Ethylene] and [Salicylic acid]: Lebanon,Finland,Greece,Romania
[Auxin] and [Salicylic acid]: Nepal
[Auxin] and [Ethylene]: Czechia,Hungary,Austria
[Auxin] and [Cytokinin] and [Ethylene] and [Gibberellins]: China
[Abscisic acid] and [Auxin] and [Ethylene] and [Salicylic acid]: Thailand
[Abscisic acid] and [Auxin] and [Cytokinin] and [Ethylene] and [Gibberellins] and [Salicylic acid]: India,Philippines,Australia,Canada,United States,United Kingdom
[Auxin] and [Cytokinin] and [Ethylene] and [Gibberellins] and [Salicylic acid]: Nigeria,Pakistan,Malaysia,Kenya,South Africa
[Auxin] and [Ethylene] and [Gibberellins] and [Salicylic acid]: Spain
[Auxin] and [Cytokinin] and [Ethylene] and [Salicylic acid]: New Zealand,Egypt,Poland
[Auxin] and [Ethylene] and [Salicylic acid]: South Korea,Vietnam,Hong Kong,Sri Lanka,Singapore,Taiwan,Bangladesh,Israel,United Arab Emirates,Germany,Ireland,Sweden,Belgium,Iran,Switzerland,Indonesia,Netherlands,Denmark,Norway,Japan,Saudi Arabia,Italy,France,Mexico,Brazil,Turkey,Russia
[Auxin] and [Gibberellins]: Jamaica
