# Supplementary material for: Global Trends in Phytohormone Research: Google Trends Analysis Revealed African Countries Have Higher Demand for Phytohormone Information
Source: Plants (Basel). 2020 Sep 22;9(9):1248. doi: 10.3390/plants9091248 (PMC7570059; doi:10.3390/plants9091248)
Supplement: Supplementary file 1 [file plants-09-01248-s001.zip › Supplementary Materials/Supplementary File 2.csv]

Country	Auxin (1/1/04 - 10/20/19)
Zambia	100
Ethiopia	55
Nigeria	48
Nepal	47
Jamaica	47
Tanzania	40
Pakistan	31
New Zealand	29
India	27
South Korea	25
Malaysia	23
China	23
Vietnam	22
Kenya	21
Hong Kong	20
Sri Lanka	19
Philippines	18
United Kingdom	18
Singapore	17
Australia	17
Taiwan	17
Czechia	16
South Africa	14
Bangladesh	13
Thailand	13
Hungary	13
United States	12
Israel	12
Austria	12
United Arab Emirates	12
Germany	12
Canada	11
Ireland	10
Sweden	10
Belgium	10
Iran	9
Switzerland	9
Indonesia	7
Netherlands	7
Denmark	6
Norway	6
Japan	5
Egypt	4
Spain	4
Saudi Arabia	3
Italy	3
France	2
Poland	2
Mexico	2
Brazil	1
Turkey	1
Russia	1
Botswana
Papua New Guinea
Namibia
Trinidad & Tobago
Mauritius
Qatar
Bolivia
Ecuador
Kazakhstan
Svalbard & Jan Mayen
Marshall Islands
Eritrea
Tonga
Belize
Samoa
Sierra Leone
Eswatini
Malawi
Bhutan
Western Sahara
British Virgin Islands
Lesotho
Liberia
Turks & Caicos Islands
Grenada
Guyana
Fiji
Gambia
Barbados
St. Kitts & Nevis
Rwanda
Sint Maarten
Seychelles
Mayotte
Bahamas
Brunei
Dominica
Myanmar (Burma)
St. Lucia
Zimbabwe
Cayman Islands
Togo
U.S. Virgin Islands
Malta
Bermuda
Somalia
St. Vincent & Grenadines
Maldives
Isle of Man
Jersey
Guernsey
Antigua & Barbuda
Ghana
Guam
Laos
Lebanon
Uganda
Guinea
Cameroon
Afghanistan
Gabon
Oman
Cyprus
Macao
St. Helena
Mali
Cambodia
Mongolia
French Polynesia
Haiti
Cuba
Suriname
Turkmenistan
Kuwait
Bahrain
Jordan
Puerto Rico
Iraq
Estonia
Portugal
Tajikistan
Madagascar
Finland
Palestine
Luxembourg
Slovenia
Martinique
Iceland
Libya
Sudan
Lithuania
Slovakia
Congo - Kinshasa
Chile
Syria
Greece
Serbia
Romania
Latvia
Honduras
Nicaragua
Kosovo
Uzbekistan
Georgia
Albania
Moldova
Senegal
Croatia
Uruguay
Morocco
Panama
Argentina
Bulgaria
Côte d’Ivoire
Paraguay
North Macedonia
Colombia
Tunisia
Costa Rica
Guatemala
Yemen
Peru
El Salvador
Azerbaijan
Armenia
Belarus
Dominican Republic
Bosnia & Herzegovina
Algeria
Ukraine
Venezuela
Aruba
Angola
Anguilla
Åland Islands
Andorra
American Samoa
Antarctica
French Southern Territories
Burundi
Benin
Caribbean Netherlands
Burkina Faso
St. Barthélemy
Bouvet Island
Central African Republic
Cocos (Keeling) Islands
Congo - Brazzaville
Cook Islands
Comoros
Cape Verde
Curaçao
Christmas Island
Djibouti
Falkland Islands (Islas Malvinas)
Faroe Islands
Micronesia
Gibraltar
Guadeloupe
Guinea-Bissau
Equatorial Guinea
Greenland
French Guiana
Heard & McDonald Islands
British Indian Ocean Territory
Kyrgyzstan
Kiribati
Liechtenstein
St. Martin
Monaco
Montenegro
Northern Mariana Islands
Mozambique
Mauritania
Montserrat
New Caledonia
Niger
Norfolk Island
Niue
Nauru
Pitcairn Islands
Palau
North Korea
Réunion
South Georgia & South Sandwich Islands
Solomon Islands
San Marino
St. Pierre & Miquelon
South Sudan
São Tomé & Príncipe
Chad
Tokelau
Timor-Leste
Tuvalu
U.S. Outlying Islands
Vatican City
Vanuatu
Wallis & Futuna
