# Supplementary material for: Global Trends in Phytohormone Research: Google Trends Analysis Revealed African Countries Have Higher Demand for Phytohormone Information
Source: Plants (Basel). 2020 Sep 22;9(9):1248. doi: 10.3390/plants9091248 (PMC7570059; doi:10.3390/plants9091248)
Supplement: Supplementary file 1 [file plants-09-01248-s001.zip › Supplementary Materials/Supplementary File 3.csv]

Country	Brassinosteroids: (1/1/04 - 10/20/19)
China	100
India	79
United States	29
British Virgin Islands
Åland Islands
Liberia
Papua New Guinea
Guyana
Fiji
Cuba
Rwanda
Namibia
Afghanistan
Mauritius
Jamaica
Zambia
Ethiopia
Pakistan
Mongolia
Zimbabwe
South Korea
Uganda
Myanmar (Burma)
Belarus
Philippines
Iran
Taiwan
Lebanon
Czechia
Uzbekistan
Nepal
Kuwait
Tunisia
Oman
Iraq
Ghana
Costa Rica
Israel
Estonia
Qatar
Belgium
Thailand
Kenya
South Africa
New Zealand
Azerbaijan
Bangladesh
Bosnia & Herzegovina
Nigeria
Chile
Egypt
Canada
Hong Kong
Serbia
Sri Lanka
Singapore
Uruguay
Jordan
Ireland
Croatia
Denmark
Australia
Sweden
Switzerland
Greece
United Kingdom
Poland
Germany
Spain
Vietnam
Bulgaria
Mexico
Kazakhstan
Slovakia
Portugal
Netherlands
Norway
Malaysia
Ecuador
Saudi Arabia
Hungary
Algeria
United Arab Emirates
Argentina
Italy
Austria
Colombia
Russia
Finland
Turkey
Romania
Japan
Brazil
Ukraine
Indonesia
France
Venezuela
Peru
Aruba
Angola
Anguilla
Albania
Andorra
Armenia
American Samoa
Antarctica
French Southern Territories
Antigua & Barbuda
Burundi
Benin
Caribbean Netherlands
Burkina Faso
Bahrain
Bahamas
St. Barthélemy
Belize
Bermuda
Bolivia
Barbados
Brunei
Bhutan
Bouvet Island
Botswana
Central African Republic
Cocos (Keeling) Islands
Côte d’Ivoire
Cameroon
Congo - Kinshasa
Congo - Brazzaville
Cook Islands
Comoros
Cape Verde
Curaçao
Christmas Island
Cayman Islands
Cyprus
Djibouti
Dominica
Dominican Republic
Eritrea
Western Sahara
Falkland Islands (Islas Malvinas)
Faroe Islands
Micronesia
Gabon
Georgia
Guernsey
Gibraltar
Guinea
Guadeloupe
Gambia
Guinea-Bissau
Equatorial Guinea
Grenada
Greenland
Guatemala
French Guiana
Guam
Heard & McDonald Islands
Honduras
Haiti
Isle of Man
British Indian Ocean Territory
Iceland
Jersey
Kyrgyzstan
Cambodia
Kiribati
St. Kitts & Nevis
Laos
Libya
St. Lucia
Liechtenstein
Lesotho
Lithuania
Luxembourg
Latvia
Macao
St. Martin
Morocco
Monaco
Moldova
Madagascar
Maldives
Marshall Islands
North Macedonia
Mali
Malta
Montenegro
Northern Mariana Islands
Mozambique
Mauritania
Montserrat
Martinique
Malawi
Mayotte
New Caledonia
Niger
Norfolk Island
Nicaragua
Niue
Nauru
Panama
Pitcairn Islands
Palau
Puerto Rico
North Korea
Paraguay
Palestine
French Polynesia
Réunion
Sudan
Senegal
South Georgia & South Sandwich Islands
St. Helena
Svalbard & Jan Mayen
Solomon Islands
Sierra Leone
El Salvador
San Marino
Somalia
St. Pierre & Miquelon
South Sudan
São Tomé & Príncipe
Suriname
Slovenia
Eswatini
Sint Maarten
Seychelles
Syria
Turks & Caicos Islands
Chad
Togo
Tajikistan
Tokelau
Turkmenistan
Timor-Leste
Tonga
Trinidad & Tobago
Tuvalu
Tanzania
U.S. Outlying Islands
Vatican City
St. Vincent & Grenadines
U.S. Virgin Islands
Vanuatu
Wallis & Futuna
Samoa
Kosovo
Yemen
