# Supplementary material for: Global Trends in Phytohormone Research: Google Trends Analysis Revealed African Countries Have Higher Demand for Phytohormone Information
Source: Plants (Basel). 2020 Sep 22;9(9):1248. doi: 10.3390/plants9091248 (PMC7570059; doi:10.3390/plants9091248)
Supplement: Supplementary file 1 [file plants-09-01248-s001.zip › Supplementary Materials/Supplementary File 4.csv]

Country	Cytokinins: (1/1/04 - 10/20/19)
Kenya	100
Mauritius	89
Nigeria	86
Pakistan	66
New Zealand	44
India	41
Philippines	41
Australia	29
South Africa	26
Malaysia	19
Canada	18
United States	18
Egypt	17
China	16
United Kingdom	12
Poland	2
Tonga
Grenada
Bhutan
Dominica
Papua New Guinea
U.S. Virgin Islands
Liberia
Belize
Eswatini
Zimbabwe
Lesotho
St. Lucia
Antigua & Barbuda
Botswana
Guyana
Malawi
Sierra Leone
Aruba
Trinidad & Tobago
Ethiopia
Zambia
Fiji
Rwanda
Jersey
Somalia
Suriname
Jamaica
Ghana
Maldives
Barbados
Uganda
Namibia
Cameroon
Nepal
Bahamas
Myanmar (Burma)
Afghanistan
Sri Lanka
Tanzania
Czechia
Bahrain
Singapore
Iceland
Sudan
Malta
Cambodia
Lebanon
Libya
Ireland
Palestine
Qatar
Nicaragua
United Arab Emirates
Iran
Uzbekistan
Bulgaria
Cyprus
Oman
Syria
Bolivia
Taiwan
South Korea
Jordan
Slovenia
Costa Rica
Puerto Rico
Tunisia
Georgia
Thailand
Estonia
Israel
Iraq
Kuwait
Serbia
Latvia
Portugal
Greece
Bangladesh
Belgium
Bosnia & Herzegovina
Saudi Arabia
Uruguay
Hong Kong
Algeria
Guatemala
Netherlands
Belarus
Chile
Dominican Republic
Hungary
Sweden
Vietnam
Slovakia
Kazakhstan
Ecuador
Lithuania
Austria
Spain
Germany
Indonesia
Mexico
Switzerland
Colombia
Croatia
Finland
Japan
Russia
Venezuela
Denmark
Morocco
Peru
Brazil
Italy
Argentina
France
Turkey
Ukraine
Romania
Angola
Anguilla
Åland Islands
Albania
Andorra
Armenia
American Samoa
Antarctica
French Southern Territories
Azerbaijan
Burundi
Benin
Caribbean Netherlands
Burkina Faso
St. Barthélemy
Bermuda
Brunei
Bouvet Island
Central African Republic
Cocos (Keeling) Islands
Côte d’Ivoire
Congo - Kinshasa
Congo - Brazzaville
Cook Islands
Comoros
Cape Verde
Cuba
Curaçao
Christmas Island
Cayman Islands
Djibouti
Eritrea
Western Sahara
Falkland Islands (Islas Malvinas)
Faroe Islands
Micronesia
Gabon
Guernsey
Gibraltar
Guinea
Guadeloupe
Gambia
Guinea-Bissau
Equatorial Guinea
Greenland
French Guiana
Guam
Heard & McDonald Islands
Honduras
Haiti
Isle of Man
British Indian Ocean Territory
Kyrgyzstan
Kiribati
St. Kitts & Nevis
Laos
Liechtenstein
Luxembourg
Macao
St. Martin
Monaco
Moldova
Madagascar
Marshall Islands
North Macedonia
Mali
Montenegro
Mongolia
Northern Mariana Islands
Mozambique
Mauritania
Montserrat
Martinique
Mayotte
New Caledonia
Niger
Norfolk Island
Niue
Norway
Nauru
Panama
Pitcairn Islands
Palau
North Korea
Paraguay
French Polynesia
Réunion
Senegal
South Georgia & South Sandwich Islands
St. Helena
Svalbard & Jan Mayen
Solomon Islands
El Salvador
San Marino
St. Pierre & Miquelon
South Sudan
São Tomé & Príncipe
Sint Maarten
Seychelles
Turks & Caicos Islands
Chad
Togo
Tajikistan
Tokelau
Turkmenistan
Timor-Leste
Tuvalu
U.S. Outlying Islands
Vatican City
St. Vincent & Grenadines
British Virgin Islands
Vanuatu
Wallis & Futuna
Samoa
Kosovo
Yemen
