# Supplementary material for: Global Trends in Phytohormone Research: Google Trends Analysis Revealed African Countries Have Higher Demand for Phytohormone Information
Source: Plants (Basel). 2020 Sep 22;9(9):1248. doi: 10.3390/plants9091248 (PMC7570059; doi:10.3390/plants9091248)
Supplement: Supplementary file 1 [file plants-09-01248-s001.zip › Supplementary Materials/Supplementary File 5.csv]

Country	Ethylene
South Korea	100
Singapore	72
Malaysia	53
Qatar	49
India	47
Pakistan	41
United States	41
Canada	38
Nigeria	38
Lebanon	36
Taiwan	35
Philippines	34
Australia	34
United Arab Emirates	34
Sri Lanka	34
Hong Kong	32
South Africa	32
Iran	31
New Zealand	28
China	27
Kuwait	26
Saudi Arabia	26
Kenya	24
Thailand	23
Bangladesh	21
United Kingdom	20
Ireland	20
Egypt	20
Belgium	19
Netherlands	19
Israel	17
Switzerland	16
Norway	13
Denmark	13
France	12
Sweden	10
Finland	10
Algeria	9
Czechia	9
Portugal	8
Indonesia	8
Greece	8
Germany	8
Vietnam	8
Hungary	6
Japan	5
Austria	5
Romania	5
Turkey	5
Italy	4
Spain	4
Mexico	4
Colombia	4
Chile	4
Poland	4
Russia	2
Argentina	2
Brazil	2
Ukraine	2
Grenada
Trinidad & Tobago
Jamaica
Haiti
Ethiopia
Zimbabwe
St. Helena
Nepal
Oman
Guyana
Zambia
Myanmar (Burma)
Ghana
Mauritius
Bahrain
Brunei
South Sudan
Puerto Rico
Uganda
Tanzania
Laos
Sudan
Jordan
Cyprus
Tunisia
Iraq
Latvia
Slovenia
Bolivia
Lithuania
Azerbaijan
Slovakia
Panama
Croatia
Serbia
Morocco
Bulgaria
Kazakhstan
Peru
Venezuela
Tuvalu
North Korea
Svalbard & Jan Mayen
Kiribati
Montserrat
Eritrea
St. Kitts & Nevis
Cook Islands
Sint Maarten
Micronesia
Samoa
Tonga
Bhutan
St. Pierre & Miquelon
Dominica
Vanuatu
Belize
American Samoa
Chad
Barbados
U.S. Virgin Islands
Faroe Islands
St. Lucia
Solomon Islands
Anguilla
Northern Mariana Islands
St. Vincent & Grenadines
Antigua & Barbuda
Papua New Guinea
Lesotho
Fiji
Eswatini
Guam
Botswana
Cameroon
Malawi
Monaco
St. Barthélemy
Cayman Islands
Equatorial Guinea
Liberia
British Virgin Islands
Rwanda
Turks & Caicos Islands
Somalia
Malta
Libya
Iceland
Gibraltar
Bermuda
Åland Islands
Gambia
Mali
Greenland
Afghanistan
Seychelles
Mongolia
Cambodia
Palestine
Togo
Cuba
Luxembourg
Turkmenistan
Angola
Congo - Kinshasa
Curaçao
Namibia
Aruba
New Caledonia
Syria
French Polynesia
Djibouti
Madagascar
Bahamas
Timor-Leste
Niger
Benin
Estonia
North Macedonia
Suriname
Isle of Man
Senegal
Côte d’Ivoire
Burundi
Guernsey
French Guiana
Guadeloupe
Réunion
Liechtenstein
Uzbekistan
Burkina Faso
Sierra Leone
Congo - Brazzaville
Macao
Costa Rica
Georgia
Maldives
Jersey
Guinea
Albania
Honduras
Gabon
Yemen
Armenia
Moldova
Mauritania
Guatemala
Kyrgyzstan
Kosovo
Dominican Republic
El Salvador
Ecuador
Mozambique
Martinique
Tajikistan
Bosnia & Herzegovina
Uruguay
Belarus
Montenegro
Nicaragua
Paraguay
Andorra
Antarctica
French Southern Territories
Caribbean Netherlands
Bouvet Island
Central African Republic
Cocos (Keeling) Islands
Comoros
Cape Verde
Christmas Island
Western Sahara
Falkland Islands (Islas Malvinas)
Guinea-Bissau
Heard & McDonald Islands
British Indian Ocean Territory
St. Martin
Marshall Islands
Mayotte
Norfolk Island
Niue
Nauru
Pitcairn Islands
Palau
South Georgia & South Sandwich Islands
San Marino
São Tomé & Príncipe
Tokelau
U.S. Outlying Islands
Vatican City
Wallis & Futuna
