# Supplementary material for: Global Trends in Phytohormone Research: Google Trends Analysis Revealed African Countries Have Higher Demand for Phytohormone Information
Source: Plants (Basel). 2020 Sep 22;9(9):1248. doi: 10.3390/plants9091248 (PMC7570059; doi:10.3390/plants9091248)
Supplement: Supplementary file 1 [file plants-09-01248-s001.zip › Supplementary Materials/Supplementary File 6.csv]

Country	Gibberellins
Kenya	100
Nigeria	82
Pakistan	78
Jamaica	69
India	59
South Africa	47
Philippines	46
Australia	28
United Kingdom	23
Malaysia	23
United States	20
China	16
Canada	15
Spain	3
Tonga
Caribbean Netherlands
Eswatini
Bhutan
Lesotho
Liberia
Zimbabwe
South Sudan
Belize
Fiji
Mauritius
Sierra Leone
Guam
Aruba
Zambia
Papua New Guinea
Nepal
Guyana
Ethiopia
Jersey
Afghanistan
Botswana
Malawi
Cuba
Myanmar (Burma)
Ghana
Uganda
Tanzania
Barbados
Rwanda
Trinidad & Tobago
Sri Lanka
Namibia
Cameroon
Brunei
New Zealand
Bahamas
Bahrain
Congo - Kinshasa
Malta
Libya
Mongolia
Angola
Kosovo
North Macedonia
United Arab Emirates
Bangladesh
Palestine
South Korea
Singapore
Oman
Syria
Qatar
St. Helena
Lebanon
Nicaragua
Jordan
Egypt
Albania
Luxembourg
Yemen
Kuwait
Cambodia
Ireland
Sudan
Hong Kong
Panama
Taiwan
Thailand
Cyprus
Iran
Latvia
Moldova
Slovenia
Costa Rica
Puerto Rico
Saudi Arabia
Georgia
Israel
Guatemala
Lithuania
Iraq
Azerbaijan
Greece
Bolivia
Norway
Netherlands
Uruguay
Belgium
Portugal
Tunisia
Romania
Bulgaria
Chile
Vietnam
Switzerland
Croatia
Czechia
Indonesia
Colombia
Poland
Algeria
Belarus
Hungary
Mexico
Morocco
Germany
Austria
Kazakhstan
Slovakia
Finland
Sweden
Serbia
Ecuador
Denmark
Japan
Peru
Italy
Brazil
Turkey
Russia
Ukraine
France
Argentina
Venezuela
Anguilla
Åland Islands
Andorra
Armenia
American Samoa
Antarctica
French Southern Territories
Antigua & Barbuda
Burundi
Benin
Burkina Faso
Bosnia & Herzegovina
St. Barthélemy
Bermuda
Bouvet Island
Central African Republic
Cocos (Keeling) Islands
Côte d’Ivoire
Congo - Brazzaville
Cook Islands
Comoros
Cape Verde
Curaçao
Christmas Island
Cayman Islands
Djibouti
Dominica
Dominican Republic
Eritrea
Western Sahara
Estonia
Falkland Islands (Islas Malvinas)
Faroe Islands
Micronesia
Gabon
Guernsey
Gibraltar
Guinea
Guadeloupe
Gambia
Guinea-Bissau
Equatorial Guinea
Grenada
Greenland
French Guiana
Heard & McDonald Islands
Honduras
Haiti
Isle of Man
British Indian Ocean Territory
Iceland
Kyrgyzstan
Kiribati
St. Kitts & Nevis
Laos
St. Lucia
Liechtenstein
Macao
St. Martin
Monaco
Madagascar
Maldives
Marshall Islands
Mali
Montenegro
Northern Mariana Islands
Mozambique
Mauritania
Montserrat
Martinique
Mayotte
New Caledonia
Niger
Norfolk Island
Niue
Nauru
Pitcairn Islands
Palau
North Korea
Paraguay
French Polynesia
Réunion
Senegal
South Georgia & South Sandwich Islands
Svalbard & Jan Mayen
Solomon Islands
El Salvador
San Marino
Somalia
St. Pierre & Miquelon
São Tomé & Príncipe
Suriname
Sint Maarten
Seychelles
Turks & Caicos Islands
Chad
Togo
Tajikistan
Tokelau
Turkmenistan
Timor-Leste
Tuvalu
U.S. Outlying Islands
Uzbekistan
Vatican City
St. Vincent & Grenadines
British Virgin Islands
U.S. Virgin Islands
Vanuatu
Wallis & Futuna
Samoa
