# Supplementary material for: Global Trends in Phytohormone Research: Google Trends Analysis Revealed African Countries Have Higher Demand for Phytohormone Information
Source: Plants (Basel). 2020 Sep 22;9(9):1248. doi: 10.3390/plants9091248 (PMC7570059; doi:10.3390/plants9091248)
Supplement: Supplementary file 1 [file plants-09-01248-s001.zip › Supplementary Materials/Supplementary File 7.csv]

Country	Jasmonic acid
South Korea	100
Iran	83
Japan	74
China	70
India	56
Germany	37
Mexico	33
Malaysia	29
Colombia	27
Canada	25
Spain	21
Brazil	19
United States	19
Australia	19
Indonesia	17
Italy	17
United Kingdom	15
Cuba
Grenada
Guyana
Liberia
Belize
Benin
Fiji
Barbados
Mozambique
Honduras
Ethiopia
Martinique
Zimbabwe
Uganda
St. Helena
Ecuador
Luxembourg
Taiwan
Mongolia
Cameroon
Pakistan
Palestine
Jordan
Israel
Malta
Chile
Czechia
Trinidad & Tobago
Myanmar (Burma)
Libya
Jamaica
Bangladesh
Nicaragua
Costa Rica
Egypt
Switzerland
Estonia
Cambodia
Uruguay
Kenya
Uzbekistan
North Macedonia
Paraguay
Portugal
Tanzania
Singapore
Sudan
Guatemala
Poland
Argentina
Nigeria
Netherlands
Slovenia
Belgium
Oman
Ghana
Puerto Rico
Syria
Latvia
Bolivia
South Africa
Thailand
Finland
Iraq
Moldova
Tunisia
Sri Lanka
Philippines
Belarus
New Zealand
Lebanon
El Salvador
Hong Kong
Ireland
Lithuania
Norway
Serbia
Denmark
Peru
Austria
Bosnia & Herzegovina
Sweden
Hungary
United Arab Emirates
Bulgaria
Kazakhstan
Dominican Republic
Venezuela
Slovakia
Vietnam
France
Russia
Greece
Croatia
Saudi Arabia
Algeria
Ukraine
Romania
Turkey
Aruba
Afghanistan
Angola
Anguilla
Åland Islands
Albania
Andorra
Armenia
American Samoa
Antarctica
French Southern Territories
Antigua & Barbuda
Azerbaijan
Burundi
Caribbean Netherlands
Burkina Faso
Bahrain
Bahamas
St. Barthélemy
Bermuda
Brunei
Bhutan
Bouvet Island
Botswana
Central African Republic
Cocos (Keeling) Islands
Côte d’Ivoire
Congo - Kinshasa
Congo - Brazzaville
Cook Islands
Comoros
Cape Verde
Curaçao
Christmas Island
Cayman Islands
Cyprus
Djibouti
Dominica
Eritrea
Western Sahara
Falkland Islands (Islas Malvinas)
Faroe Islands
Micronesia
Gabon
Georgia
Guernsey
Gibraltar
Guinea
Guadeloupe
Gambia
Guinea-Bissau
Equatorial Guinea
Greenland
French Guiana
Guam
Heard & McDonald Islands
Haiti
Isle of Man
British Indian Ocean Territory
Iceland
Jersey
Kyrgyzstan
Kiribati
St. Kitts & Nevis
Kuwait
Laos
St. Lucia
Liechtenstein
Lesotho
Macao
St. Martin
Morocco
Monaco
Madagascar
Maldives
Marshall Islands
Mali
Montenegro
Northern Mariana Islands
Mauritania
Montserrat
Mauritius
Malawi
Mayotte
Namibia
New Caledonia
Niger
Norfolk Island
Niue
Nepal
Nauru
Panama
Pitcairn Islands
Palau
Papua New Guinea
North Korea
French Polynesia
Qatar
Réunion
Rwanda
Senegal
South Georgia & South Sandwich Islands
Svalbard & Jan Mayen
Solomon Islands
Sierra Leone
San Marino
Somalia
St. Pierre & Miquelon
South Sudan
São Tomé & Príncipe
Suriname
Eswatini
Sint Maarten
Seychelles
Turks & Caicos Islands
Chad
Togo
Tajikistan
Tokelau
Turkmenistan
Timor-Leste
Tonga
Tuvalu
U.S. Outlying Islands
Vatican City
St. Vincent & Grenadines
British Virgin Islands
U.S. Virgin Islands
Vanuatu
Wallis & Futuna
Samoa
Kosovo
Yemen
Zambia
