# Supplementary material for: Global Trends in Phytohormone Research: Google Trends Analysis Revealed African Countries Have Higher Demand for Phytohormone Information
Source: Plants (Basel). 2020 Sep 22;9(9):1248. doi: 10.3390/plants9091248 (PMC7570059; doi:10.3390/plants9091248)
Supplement: Supplementary file 1 [file plants-09-01248-s001.zip › Supplementary Materials/Supplementary File 8.csv]

Country	Salicylic acid
Philippines	100
Trinidad & Tobago	88
Singapore	62
Nepal	54
Canada	49
United States	46
Australia	45
Ireland	43
Ghana	40
United Kingdom	40
South Africa	39
New Zealand	39
Malaysia	37
United Arab Emirates	36
India	35
Sri Lanka	35
Kenya	34
Pakistan	33
Nigeria	33
Lebanon	31
Hong Kong	26
Bangladesh	26
Jordan	20
Iraq	18
Indonesia	16
South Korea	16
Vietnam	15
Thailand	14
Egypt	13
Norway	13
Taiwan	11
Saudi Arabia	11
Sweden	9
Denmark	9
Israel	8
Iran	7
Greece	7
Netherlands	7
Finland	6
Romania	6
Switzerland	5
Belgium	5
Germany	3
Poland	2
Turkey	2
Spain	2
Mexico	2
France	2
Italy	2
Russia	2
Japan	1
Brazil	1
Jamaica
Brunei
Botswana
Zambia
Fiji
Zimbabwe
Mauritius
Ethiopia
Uganda
Myanmar (Burma)
Qatar
Bahrain
Tanzania
Oman
Cyprus
Cambodia
Puerto Rico
Sudan
St. Helena
Kuwait
Bolivia
Bulgaria
Czechia
Hungary
Croatia
Serbia
Portugal
Slovakia
Austria
Kazakhstan
Ukraine
Belarus
Morocco
Colombia
Peru
Argentina
North Korea
Grenada
Palau
Barbados
St. Lucia
Guyana
Dominica
St. Kitts & Nevis
Eritrea
Vanuatu
Micronesia
Sint Maarten
Antigua & Barbuda
Guam
Northern Mariana Islands
Lesotho
Bahamas
St. Pierre & Miquelon
Belize
Eswatini
Bhutan
American Samoa
Tonga
St. Vincent & Grenadines
U.S. Virgin Islands
Seychelles
Suriname
Turks & Caicos Islands
Cayman Islands
Curaçao
Bermuda
Aruba
Timor-Leste
Gibraltar
Maldives
Anguilla
Caribbean Netherlands
Malawi
Jersey
Iceland
St. Martin
British Virgin Islands
Isle of Man
Macao
Samoa
Solomon Islands
Somalia
Malta
Namibia
Papua New Guinea
Guernsey
Afghanistan
Djibouti
Sierra Leone
Albania
Libya
Laos
North Macedonia
South Sudan
Gambia
Åland Islands
Syria
Greenland
Palestine
Rwanda
Estonia
Mongolia
Togo
Faroe Islands
Latvia
Liberia
Kosovo
Slovenia
Luxembourg
Cameroon
Yemen
French Guiana
Lithuania
New Caledonia
Liechtenstein
Montenegro
Armenia
Panama
Georgia
Haiti
Cuba
China
Congo - Brazzaville
Turkmenistan
Senegal
Mali
Bosnia & Herzegovina
Benin
Andorra
French Polynesia
Mozambique
Moldova
Tunisia
Honduras
Kyrgyzstan
Angola
Dominican Republic
Costa Rica
Azerbaijan
Guatemala
Gabon
Uzbekistan
Burkina Faso
Guadeloupe
Nicaragua
El Salvador
Algeria
Tajikistan
Uruguay
Madagascar
Martinique
Ecuador
Chile
Paraguay
Côte d’Ivoire
Réunion
Venezuela
Antarctica
French Southern Territories
Burundi
St. Barthélemy
Bouvet Island
Central African Republic
Cocos (Keeling) Islands
Congo - Kinshasa
Cook Islands
Comoros
Cape Verde
Christmas Island
Western Sahara
Falkland Islands (Islas Malvinas)
Guinea
Guinea-Bissau
Equatorial Guinea
Heard & McDonald Islands
British Indian Ocean Territory
Kiribati
Monaco
Marshall Islands
Mauritania
Montserrat
Mayotte
Niger
Norfolk Island
Niue
Nauru
Pitcairn Islands
South Georgia & South Sandwich Islands
Svalbard & Jan Mayen
San Marino
São Tomé & Príncipe
Chad
Tokelau
Tuvalu
U.S. Outlying Islands
Vatican City
Wallis & Futuna
