# Supplementary material for: Global Trends in Phytohormone Research: Google Trends Analysis Revealed African Countries Have Higher Demand for Phytohormone Information
Source: Plants (Basel). 2020 Sep 22;9(9):1248. doi: 10.3390/plants9091248 (PMC7570059; doi:10.3390/plants9091248)
Supplement: Supplementary file 1 [file plants-09-01248-s001.zip › Supplementary Materials/Supplementary File 9.csv]

Country	Strigolactone: (1/1/04 - 10/20/19)
China	100
Taiwan	84
Australia	56
Japan	43
Germany	24
India	23
United States	15
Benin
New Caledonia
Afghanistan
Senegal
Malta
St. Helena
South Korea
Czechia
Cambodia
Sudan
New Zealand
Israel
Netherlands
Uruguay
Belgium
Pakistan
Kenya
Slovenia
Switzerland
Sri Lanka
Iran
Croatia
Slovakia
Jordan
Saudi Arabia
France
Lithuania
South Africa
Algeria
Hungary
Philippines
Iraq
United Kingdom
Bangladesh
Belarus
Finland
Norway
Morocco
Canada
Romania
Portugal
Greece
Sweden
Ireland
Spain
Austria
Hong Kong
Bulgaria
Italy
Singapore
Thailand
Egypt
Chile
Malaysia
Denmark
Turkey
Colombia
Poland
Vietnam
Peru
Argentina
Mexico
Ukraine
Indonesia
Brazil
Russia
Aruba
Angola
Anguilla
Åland Islands
Albania
Andorra
United Arab Emirates
Armenia
American Samoa
Antarctica
French Southern Territories
Antigua & Barbuda
Azerbaijan
Burundi
Caribbean Netherlands
Burkina Faso
Bahrain
Bahamas
Bosnia & Herzegovina
St. Barthélemy
Belize
Bermuda
Bolivia
Barbados
Brunei
Bhutan
Bouvet Island
Botswana
Central African Republic
Cocos (Keeling) Islands
Côte d’Ivoire
Cameroon
Congo - Kinshasa
Congo - Brazzaville
Cook Islands
Comoros
Cape Verde
Costa Rica
Cuba
Curaçao
Christmas Island
Cayman Islands
Cyprus
Djibouti
Dominica
Dominican Republic
Ecuador
Eritrea
Western Sahara
Estonia
Ethiopia
Fiji
Falkland Islands (Islas Malvinas)
Faroe Islands
Micronesia
Gabon
Georgia
Guernsey
Ghana
Gibraltar
Guinea
Guadeloupe
Gambia
Guinea-Bissau
Equatorial Guinea
Grenada
Greenland
Guatemala
French Guiana
Guam
Guyana
Heard & McDonald Islands
Honduras
Haiti
Isle of Man
British Indian Ocean Territory
Iceland
Jamaica
Jersey
Kazakhstan
Kyrgyzstan
Kiribati
St. Kitts & Nevis
Kuwait
Laos
Lebanon
Liberia
Libya
St. Lucia
Liechtenstein
Lesotho
Luxembourg
Latvia
Macao
St. Martin
Monaco
Moldova
Madagascar
Maldives
Marshall Islands
North Macedonia
Mali
Myanmar (Burma)
Montenegro
Mongolia
Northern Mariana Islands
Mozambique
Mauritania
Montserrat
Martinique
Mauritius
Malawi
Mayotte
Namibia
Niger
Norfolk Island
Nigeria
Nicaragua
Niue
Nepal
Nauru
Oman
Panama
Pitcairn Islands
Palau
Papua New Guinea
Puerto Rico
North Korea
Paraguay
Palestine
French Polynesia
Qatar
Réunion
Rwanda
South Georgia & South Sandwich Islands
Svalbard & Jan Mayen
Solomon Islands
Sierra Leone
El Salvador
San Marino
Somalia
St. Pierre & Miquelon
Serbia
South Sudan
São Tomé & Príncipe
Suriname
Eswatini
Sint Maarten
Seychelles
Syria
Turks & Caicos Islands
Chad
Togo
Tajikistan
Tokelau
Turkmenistan
Timor-Leste
Tonga
Trinidad & Tobago
Tunisia
Tuvalu
Tanzania
Uganda
U.S. Outlying Islands
Uzbekistan
Vatican City
St. Vincent & Grenadines
Venezuela
British Virgin Islands
U.S. Virgin Islands
Vanuatu
Wallis & Futuna
Samoa
Kosovo
Yemen
Zambia
Zimbabwe
